# Supplementary material for: Neuromedin S Regulates Steroidogenesis through Maintaining Mitochondrial Morphology and Function via NMUR2 in Goat Ovarian Granulosa Cells
Source: Int J Mol Sci. 2022 Nov 2;23(21):13402. doi: 10.3390/ijms232113402 (PMC9655409; doi:10.3390/ijms232113402)
Supplement: Supplementary file 1 [file ijms-23-13402-s001.zip]

Archive with 1 entries (1 files):
- ijms-1941876-supplementary.pdf
